# Supplementary material for: Effect of Docosahexaenoic Acid and Eicosapentaenoic Acid Supplementation on Sleep Quality in Healthy Subjects: A Randomized, Double-Blinded, Placebo-Controlled Trial
Source: Nutrients. 2022 Oct 5;14(19):4136. doi: 10.3390/nu14194136 (PMC9573173; doi:10.3390/nu14194136)
Supplement: Supplementary file 1 [file nutrients-14-04136-s001.zip]

Archive with 1 entries (1 files):
- nutrients-1932721-supplementary.pdf
